# Supplementary material for: Population Analysis of the Fusarium graminearum Species Complex from Wheat in China Show a Shift to More Aggressive Isolates
Source: PLoS One. 2012 Feb 20;7(2):e31722. doi: 10.1371/journal.pone.0031722 (PMC3282776; doi:10.1371/journal.pone.0031722)
Supplement: Table S1 — Strains information in this study. (XLS) [file pone.0031722.s001.xls]

## Sheet: Sheet1
Table S1 Strains information in this study
Strain No	Province	Sampling sites	Species	Chemotype	Clustes	Clustes individually for Fg and Fa	Phenotype	N	E	Altitude (m)
Hlj1	Heilongjiang	Harbin	F. graminearum s. str.	15ADON	POP1	FgPOP2		4541	12637	168
Hlj2	Heilongjiang	Harbin	F. graminearum s. str.	15ADON	MIX	FgMIX		4541	12637	168
Hlj3	Heilongjiang	Harbin	F. graminearum s. str.	15ADON	POP1	FgPOP1		4541	12637	168
Hlj4	Heilongjiang	Harbin	F. graminearum s. str.	15ADON	POP1	FgPOP2		4541	12637	168
Hlj10	Heilongjiang	Harbin	F. graminearum s. str.	15ADON	POP1	FgPOP1		4541	12637	168
Ln1	Liaoning	Shenyang	F. graminearum s. str.	15ADON	POP1	FgPOP2		4149	12334	68
Ln3	Liaoning	Shenyang	F. graminearum s. str.	15ADON	POP1	FgMIX		4149	12334	68
Ln5	Liaoning	Shenyang	F. graminearum s. str.	15ADON	POP1	FgPOP2		4149	12334	68
Ln8	Liaoning	Shenyang	F. graminearum s. str.	15ADON	POP1	FgPOP2		4149	12334	68
Ln9	Liaoning	Shenyang	F. graminearum s. str.	15ADON	POP1	FgPOP2		4149	12334	68
Ln10	Liaoning	Shenyang	F. graminearum s. str.	15ADON	MIX	FgPOP2		4149	12334	68
Ln13	Liaoning	Shenyang	F. graminearum s. str.	15ADON	POP1	FgPOP2		4149	12334	68
Ln14	Liaoning	Shenyang	F. graminearum s. str.	15ADON	POP1	FgPOP2		4149	12334	68
Ln15	Liaoning	Shenyang	F. graminearum s. str.	15ADON	POP1	FgPOP2		4149	12334	68
Ln16	Liaoning	Shenyang	F. graminearum s. str.	15ADON	POP1	FgMIX		4149	12334	68
Heb117	Hebei	Beiligu	F. graminearum s. str.	15ADON	POP1	FgPOP2		3645	11433	55
Heb119	Hebei	Beiligu	F. graminearum s. str.	15ADON	POP1	FgPOP1		3645	11433	55
Heb369	Hebei	Dafuzhuang	F. graminearum s. str.	15ADON	POP1	FgMIX		3736	11436	49
Heb376	Hebei	Dafuzhuang	F. graminearum s. str.	15ADON	POP1	FgPOP2		3736	11436	49
Heb377	Hebei	Daying	F. graminearum s. str.	15ADON	POP1	FgPOP2	√	3736	11436	49
Heb379	Hebei	Daying	F. graminearum s. str.	15ADON	POP1	FgPOP2		3736	11436	49
Heb355	Hebei	Fucun	F. graminearum s. str.	15ADON	POP1	FgPOP1		3736	11436	49
Heb359	Hebei	Fucun	F. graminearum s. str.	15ADON	POP1	FgPOP1		3736	11436	49
Heb363	Hebei	Weiguan	F. graminearum s. str.	15ADON	POP1	FgPOP2		3736	11436	49
Heb365	Hebei	Weiguan	F. graminearum s. str.	15ADON	POP1	FgPOP1		3736	11436	49
Heb414	Hebei	Handan	F. graminearum s. str.	15ADON	POP1	FgPOP1	√	3645	11433	54
Heb415	Hebei	Handan	F. graminearum s. str.	15ADON	POP1	FgPOP1		3645	11433	54
Heb267	Hebei	Nanhe	F. graminearum s. str.	15ADON	POP1	FgPOP2		3700	11441	43
Heb271	Hebei	Nanhe	F. graminearum s. str.	15ADON	POP1	FgPOP2		3700	11441	43
Heb279	Hebei	Nanhe	F. graminearum s. str.	15ADON	POP1	FgPOP2		3700	11441	43
Heb290	Hebei	Nanhe	F. graminearum s. str.	15ADON	POP1	FgPOP2		3700	11441	43
Heb297	Hebei	Nanhe	F. graminearum s. str.	15ADON	POP1	FgPOP1		3700	11441	43
Heb313	Hebei	Nanhe	F. graminearum s. str.	15ADON	POP1	FgPOP2		3700	11441	43
Heb314	Hebei	Nanhe	F. graminearum s. str.	15ADON	POP1	FgPOP2	√	3700	11441	43
Heb328	Hebei	Nanhe	F. graminearum s. str.	15ADON	POP1	FgPOP2		3700	11441	43
Heb336	Hebei	Nanhe	F. graminearum s. str.	15ADON	POP1	FgPOP2		3700	11441	43
Heb342	Hebei	Nanhe	F. graminearum s. str.	15ADON	POP1	FgPOP1		3700	11441	43
Heb347	Hebei	Nanhe	F. graminearum s. str.	15ADON	POP1	FgPOP2		3700	11441	43
Heb349	Hebei	Nanhe	F. graminearum s. str.	15ADON	POP1	FgMIX		3700	11441	43
Heb179	Hebei	Qumo	F. graminearum s. str.	15ADON	POP1	FgPOP2		3645	11433	55
Heb196	Hebei	Qumo	F. graminearum s. str.	15ADON	POP1	FgPOP2		3645	11433	55
Heb2	Hebei	Xisucun	F. graminearum s. str.	15ADON	POP1	FgPOP2		3645	11433	55
Heb20	Hebei	Xisucun	F. graminearum s. str.	15ADON	POP1	FgPOP2		3645	11433	55
Heb170	Hebei	Xisuxiang	F. graminearum s. str.	15ADON	POP1	FgPOP2		3645	11433	55
Heb178	Hebei	Xisuxiang	F. graminearum s. str.	15ADON	POP1	FgPOP1		3645	11433	55
Heb213	Hebei	Xuyan	F. graminearum s. str.	15ADON	POP1	FgPOP2		3631	11513	42
Heb216	Hebei	Xuyan	F. graminearum s. str.	15ADON	POP1	FgMIX		3631	11513	42
Heb221	Hebei	Xuyan	F. graminearum s. str.	15ADON	POP1	FgPOP2		3631	11513	42
Heb229	Hebei	Xuyan	F. graminearum s. str.	15ADON	POP1	FgPOP2		3631	11513	42
Heb233	Hebei	Xuyan	F. graminearum s. str.	15ADON	POP1	FgPOP2		3631	11513	42
Heb239	Hebei	Xuyan	F. graminearum s. str.	15ADON	POP1	FgPOP2	√	3631	11513	42
Heb245	Hebei	Xuyan	F. graminearum s. str.	15ADON	POP1	FgPOP1		3631	11513	42
Heb247	Hebei	Xuyan	F. graminearum s. str.	15ADON	POP1	FgPOP2		3631	11513	42
Heb255	Hebei	Xuyan	F. graminearum s. str.	15ADON	POP1	FgPOP1		3631	11513	42
Heb265	Hebei	Xuyan	F. graminearum s. str.	15ADON	POP1	FgPOP1		3631	11513	42
Heb394	Hebei	Zhaoxian	F. graminearum s. str.	15ADON	POP1	FgPOP1		3745	11446	42
Heb410	Hebei	Zhaoxian	F. graminearum s. str.	15ADON	POP1	FgMIX		3745	11446	42
Hn161	Henan	Anyang	F. graminearum s. str.	15ADON	POP1	FgMIX		3605	11423	79
Hn146	Henan	Fangcheng	F. graminearum s. str.	15ADON	POP1	FgPOP2		3315	11300	177
Hn167	Henan	Hebi	F. asiaticum	3ADON	POP1	FaPOP1		3540	11433	59
Hn138	Henan	Jiaozuo	F. graminearum s. str.	15ADON	POP1	FgPOP2		3456	11304	109
Hn139	Henan	Jiaozuo	F. graminearum s. str.	15ADON	POP1	FgPOP1	√	3456	11304	109
Hn153	Henan	Lankao	F. graminearum s. str.	15ADON	POP1	FgPOP1	√	3449	11449	69
Hn154	Henan	Lankao	F. graminearum s. str.	15ADON	POP1	FgPOP1		3449	11449	69
Hn41	Henan	Linying	F. graminearum s. str.	15ADON	POP1	FgPOP2		3348	11356	63
Hn44	Henan	Linying	F. graminearum s. str.	15ADON	MIX	FgPOP1		3348	11356	63
Hn86	Henan	Linying	F. graminearum s. str.	15ADON	POP1	FgPOP1		3348	11356	63
Hn90	Henan	Linying	F. graminearum s. str.	15ADON	POP1	FgPOP2		3348	11356	63
Hn101	Henan	Linying	F. graminearum s. str.	15ADON	POP1	FgPOP2		3348	11356	63
Hn116	Henan	Linying	F. graminearum s. str.	15ADON	POP1	FgPOP2		3348	11356	63
Hn122	Henan	Linying	F. graminearum s. str.	15ADON	MIX	FgPOP1		3348	11356	63
Hn128	Henan	Linying	F. graminearum s. str.	15ADON	POP1	FgMIX		3348	11356	63
Hn159	Henan	Luyi	F. graminearum s. str.	15ADON	POP1	FgPOP1		3351	11529	43
Hn145	Henan	Nanyang	F. graminearum s. str.	15ADON	POP1	FgPOP1		3259	11231	126
Hn175	Henan	Nanyang	F. asiaticum	NIV	POP3	FaPOP2		3259	11231	126
Hn164	Henan	Neihuang	F. graminearum s. str.	15ADON	POP1	FgPOP1		3356	11453	53
Hn142	Henan	Pingdingshan	F. graminearum s. str.	15ADON	POP1	FgMIX		3344	11318	93
Hn174	Henan	Puyang	F. asiaticum	NIV	POP1	FaPOP2		3545	11501	51
Hn136	Henan	Sanmenxia	F. graminearum s. str.	15ADON	POP1	FgMIX		3446	11112	444
Hn137	Henan	Sanmenxia	F. graminearum s. str.	15ADON	POP1	FgPOP1		3446	11112	444
Hn1	Henan	Wenxian	F. graminearum s. str.	15ADON	POP1	FgPOP2		3456	11304	109
Hn30	Henan	Wenxian	F. graminearum s. str.	15ADON	POP1	FgMIX		3456	11304	109
Hn34	Henan	Wenxian	F. graminearum s. str.	15ADON	POP1	FgPOP2		3456	11304	109
Hn38	Henan	Wenxian	F. graminearum s. str.	15ADON	POP1	FgPOP1		3456	11304	109
Hn39	Henan	Wenxian	F. graminearum s. str.	15ADON	POP1	FgPOP1	√	3456	11304	109
Hn40	Henan	Wenxian	F. graminearum s. str.	15ADON	POP1	FgPOP1		3456	11304	109
Hn148	Henan	Wuyang	F. graminearum s. str.	15ADON	POP1	FgPOP2	√	3326	11336	91
Hn149	Henan	Wuyang	F. graminearum s. str.	15ADON	POP1	FgPOP1		3326	11336	91
Hn150	Henan	Xinxiang	F. graminearum s. str.	15ADON	POP1	FgPOP1		3518	11355	121
Hn160	Henan	Xuchang	F. graminearum s. str.	15ADON	POP1	FgPOP1		3402	11351	70
Hn152	Henan	Yanjin	F. graminearum s. str.	15ADON	POP1	FgPOP1		3508	11412	70
Hn156	Henan	Yanshi	F. graminearum s. str.	15ADON	POP1	FgMIX		3441	11246	115
Hn163	Henan	Zhongmiansuo	F. graminearum s. str.	15ADON	POP1	FgPOP1		3605	11423	70
Hn140	Henan	Zhumadian	F. graminearum s. str.	15ADON	POP1	FgPOP1		3258	11401	71
Hn141	Henan	Zhumadian	F. graminearum s. str.	15ADON	POP1	FgPOP2		3258	11401	71
Sx1	Shanxi	Linfen	F. graminearum s. str.	15ADON	POP1	FgPOP1		3605	11131	457
Sx2	Shanxi	Linfen	F. graminearum s. str.	15ADON	POP1	FgPOP2		3605	11131	457
Sx4	Shanxi	Linfen	F. graminearum s. str.	15ADON	POP1	FgPOP2		3605	11131	457
Sx5	Shanxi	Linfen	F. graminearum s. str.	15ADON	POP1	FgPOP1		3605	11131	457
Sx7	Shanxi	Linfen	F. graminearum s. str.	15ADON	POP1	FgPOP2	√	3605	11131	457
Sx8	Shanxi	Linfen	F. graminearum s. str.	15ADON	POP1	FgMIX	√	3605	11131	457
Sx10	Shanxi	Linfen	F. graminearum s. str.	15ADON	POP1	FgMIX		3605	11131	457
Sx12	Shanxi	Linfen	F. graminearum s. str.	15ADON	POP1	FgPOP1		3605	11131	457
Sx14	Shanxi	Linfen	F. graminearum s. str.	15ADON	POP1	FgPOP2		3605	11131	457
Sx15	Shanxi	Linfen	F. graminearum s. str.	15ADON	POP1	FgMIX		3605	11131	457
Sx16	Shanxi	Linfen	F. graminearum s. str.	15ADON	POP1	FgPOP2		3605	11131	457
Sx18	Shanxi	Linfen	F. graminearum s. str.	15ADON	POP1	FgPOP1		3605	11131	457
Sx20	Shanxi	Linfen	F. graminearum s. str.	15ADON	POP1	FgPOP1		3605	11131	457
Sx23	Shanxi	Linfen	F. graminearum s. str.	15ADON	POP1	FgPOP1		3605	11131	457
Sx24	Shanxi	Linfen	F. graminearum s. str.	15ADON	POP1	FgPOP1		3605	11131	457
Sd64	Shandong	Wendeng	F. graminearum s. str.	15ADON	POP1	FgMIX		3711	12201	55
Sd70	Shandong	Wendeng	F. graminearum s. str.	15ADON	POP1	FgPOP1		3711	12201	55
Sd74	Shandong	Wendeng	F. graminearum s. str.	15ADON	POP1	FgPOP2		3711	12201	55
Sd72	Shandong	Wendeng	F. asiaticum	3ADON	POP2	FaPOP1	√	3711	12201	55
Sd76	Shandong	Wendeng	F. asiaticum	3ADON	POP2	FaPOP1	√	3711	12201	55
Sd79	Shandong	Wendeng	F. asiaticum	3ADON	POP2	FaPOP1		3711	12201	55
Sd88	Shandong	Wendeng	F. asiaticum	3ADON	POP2	FaPOP1	√	3711	12201	55
Sd90	Shandong	Wendeng	F. graminearum s. str.	15ADON	POP1	FgPOP2		3711	12201	55
Sd3	Shandong	Yanzhou	F. graminearum s. str.	15ADON	POP1	FgPOP1	√	3533	11650	55
Sd13	Shandong	Yanzhou	F. graminearum s. str.	15ADON	POP1	FgPOP1		3533	11650	55
Sd18	Shandong	Yanzhou	F. graminearum s. str.	15ADON	POP1	FgPOP2		3533	11650	55
Sd23	Shandong	Yanzhou	F. graminearum s. str.	15ADON	POP1	FgPOP1		3533	11650	55
Sd27	Shandong	Yanzhou	F. graminearum s. str.	15ADON	POP1	FgPOP2	√	3533	11650	55
Sd35	Shandong	Yanzhou	F. graminearum s. str.	15ADON	POP1	FgPOP2		3533	11650	55
Sd6	Shandong	Yanzhou	F. graminearum s. str.	15ADON	POP1	FgMIX		3533	11650	55
Sd39	Shandong	Yanzhou	F. asiaticum	3ADON	POP2	FaPOP1		3533	11650	55
Sd41	Shandong	Zaozhuang	F. graminearum s. str.	15ADON	POP1	FgPOP1		3444	11737	48
Sd49	Shandong	Zaozhuang	F. graminearum s. str.	15ADON	POP1	FgPOP1		3444	11737	48
Sd60	Shandong	Zaozhuang	F. graminearum s. str.	15ADON	POP1	FgPOP1		3444	11737	48
Sd62	Shandong	Zaozhuang	F. graminearum s. str.	15ADON	POP1	FgPOP1		3444	11737	48
Shx4	Shaanxi	Liquan	F. graminearum s. str.	15ADON	POP1	FgMIX		3428	10825	573
Shx11	Shaanxi	Dali	F. graminearum s. str.	15ADON	POP1	FgPOP1		3447	10956	353
Shx12	Shaanxi	Dali	F. graminearum s. str.	15ADON	POP1	FgPOP2		3447	10956	353
Shx6	Shaanxi	Jingyang	F. graminearum s. str.	15ADON	POP1	FgPOP1		3431	10850	438
Shx15	Shaanxi	Linwei	F. graminearum s. str.	15ADON	POP1	FgPOP2		3429	10929	501
Shx16	Shaanxi	Linwei	F. graminearum s. str.	15ADON	POP1	FgPOP1		3429	10929	501
Shx8	Shaanxi	Quanxian	F. graminearum s. str.	15ADON	POP1	FgPOP2	√	3421	10840	419
Shx32	Shaanxi	Chenggu	F. asiaticum	NIV	POP3	FaPOP2		3309	10719	532
Shx33	Shaanxi	Chenggu	F. graminearum s. str.	15ADON	POP1	FgPOP2		3309	10719	532
Shx34	Shaanxi	Chenggu	F. graminearum s. str.	15ADON	POP1	FgPOP1		3309	10719	532
Shx38	Shaanxi	Hanzhong	F. asiaticum	NIV	POP3	FaPOP2	√	3304	10701	527
Shx19	Shaanxi	Hengkou	F. asiaticum	3ADON	POP2	FaPOP1		3239	10856	408
Shx20	Shaanxi	Hengkou	F. graminearum s. str.	15ADON	POP1	FgPOP2		3239	10856	408
Shx21	Shaanxi	Hengkou	F. asiaticum	NIV	POP3	FaPOP2		3239	10856	408
Shx30	Shaanxi	Mianxian	F. graminearum s. str.	15ADON	POP1	FgPOP2		3309	10640	630
Shx31	Shaanxi	Mianxian	F. asiaticum	NIV	POP3	FaPOP2	√	3309	10640	630
Shx27	Shaanxi	Nanzheng	F. graminearum s. str.	15ADON	POP1	FgPOP1		3259	10656	647
Shx28	Shaanxi	Nanzheng	F. graminearum s. str.	15ADON	POP1	FgPOP2		3259	10656	647
Shx29	Shaanxi	Nanzheng	F. graminearum s. str.	15ADON	POP1	FgPOP1		3259	10656	647
Shx17	Shaanxi	Pingli	F. asiaticum	NIV	POP1	FaPOP2		3223	10921	804
Shx18	Shaanxi	Pingli	F. asiaticum	NIV	POP3	FaPOP2	√	3223	10921	804
Shx22	Shaanxi	Xianhe	F. graminearum s. str.	15ADON	POP1	FgPOP1	√	3239	10856	408
Shx24	Shaanxi	Xianhe	F. graminearum s. str.	15ADON	POP1	FgPOP1		3239	10856	408
Shx23	Shaanxi	Xianhe	F. asiaticum	NIV	POP3	FaPOP2		3239	10856	408
Shx35	Shaanxi	Yangxian	F. asiaticum	NIV	POP3	FaPOP2	√	3313	10732	482
Shx36	Shaanxi	Yangxian	F. asiaticum	NIV	POP3	FaPOP2		3313	10732	482
Shx25	Shaanxi	Yinghu	F. asiaticum	NIV	POP2	FaPOP1	√	3237	10853	412
Shx26	Shaanxi	Yinghu	F. graminearum s. str.	15ADON	POP1	FgPOP2	√	3237	10853	412
Sc592	Sichuan	Baolin	F. graminearum s. str.	15ADON	POP1	FgPOP1		3023	10502	468
Sc608	Sichuan	Baolin	F. graminearum s. str.	15ADON	POP1	FgPOP2		3023	10502	468
Sc681	Sichuan	Bazhong	F. asiaticum	NIV	POP3	FaMIX		3150	10652	386
Sc755	Sichuan	Bazhong	F. asiaticum	NIV	POP3	FaPOP2	√	3150	10652	386
Sc818	Sichuan	Dazhu	F. asiaticum	NIV	MIX	FaMIX		3035	10706	361
Sc823	Sichuan	Dazhu	F. asiaticum	NIV	MIX	FaPOP1		3035	10706	361
Sc187	Sichuan	Duanshi	F. graminearum s. str.	15ADON	POP1	FgPOP1		3056	10504	446
Sc203	Sichuan	Duanshi	F. graminearum s. str.	15ADON	POP1	FgPOP2		3056	10504	446
Sc278	Sichuan	Fushun	F. asiaticum	NIV	MIX	FaPOP1		2910	10458	304
Sc308	Sichuan	Fushun	F. asiaticum	NIV	POP3	FaPOP2	√	2910	10458	304
Sc534	Sichuan	Guancun	F. asiaticum	NIV	MIX	FaMIX		3111	10718	490
Sc539	Sichuan	Guancun	F. asiaticum	NIV	POP2	FaPOP1	√	3111	10718	490
Sc905	Sichuan	Guangan	F. asiaticum	15ADON	MIX	FaPOP1		3018	10655	350
Sc906	Sichuan	Guangan	F. asiaticum	NIV	MIX	FaMIX		3018	10655	350
Sc47	Sichuan	Guangming	F. asiaticum	NIV	POP1	FaPOP2		3115	10416	539
Sc92	Sichuan	Guangming	F. asiaticum	15ADON	POP3	FaPOP2		3115	10416	539
Sc636	Sichuan	Guyi	F. asiaticum	NIV	POP3	FaPOP2		3022	10335	481
Sc667	Sichuan	Guyi	F. asiaticum	NIV	POP3	FaPOP2		3022	10335	481
Sc486	Sichuan	Hanpoling	F. asiaticum	NIV	POP3	FaPOP2		3122	10407	682
Sc497	Sichuan	Hanpoling	F. asiaticum	3ADON	POP2	FaPOP1	√	3122	10407	682
Sc554	Sichuan	Huilong	F. graminearum s. str.	15ADON	POP1	FgPOP2		3016	10501	449
Sc496	Sichuan	Huilong	F. asiaticum	NIV	POP2	FaPOP1	√	3016	10501	449
Sc884	Sichuan	Jiguang	F. asiaticum	NIV	POP3	FaPOP2		3049	10452	505
Sc469	Sichuan	Jiguang	F. asiaticum	NIV	POP2	FaPOP1		3049	10452	505
Sc8	Sichuan	Jinhe	F. asiaticum	NIV	MIX	FaMIX		3050	105°29'	350
Sc9	Sichuan	Jinhe	F. graminearum s. str.	15ADON	POP1	FgPOP2		3051	105°30'	351
Sc454	Sichuan	Jiuling	F. asiaticum	NIV	MIX	FaMIX		3111	10714	483
Sc456	Sichuan	Jiuling	F. asiaticum	NIV	MIX	FaPOP1		3111	10714	483
Sc571	Sichuan	Lezhi	F. graminearum s. str.	15ADON	POP1	FgPOP2		3016	10501	449
Sc581	Sichuan	Lezhi	F. graminearum s. str.	15ADON	MIX	FgMIX		3016	10501	449
Sc413	Sichuan	Liju	F. asiaticum	NIV	POP3	FaPOP2		3002	10410	443
Sc417	Sichuan	Liju	F. asiaticum	NIV	POP3	FaPOP2		3002	10410	443
Sc458	Sichuan	Luoche	F. asiaticum	15ADON	POP3	FaPOP1		3120	10710	318
Sc475	Sichuan	Luoche	F. asiaticum	3ADON	POP3	FaMIX		3120	10710	318
Sc624	Sichuan	Pengan	F. asiaticum	3ADON	MIX	FaMIX		3059	10617	336
Sc631	Sichuan	Pengan	F. asiaticum	NIV	MIX	FaMIX		3059	10617	336
Sc659	Sichuan	Qianjin	F. asiaticum	NIV	POP3	FaPOP2		3024	10332	488
Sc542	Sichuan	Qianjin	F. asiaticum	NIV	POP2	FaPOP1	√	3024	10332	488
Sc387	Sichuan	Qinglai	F. asiaticum	3ADON	MIX	FaMIX		3024	10327	508
Sc386	Sichuan	Qinglai	F. graminearum s. str.	15ADON	MIX	FgMIX		3024	10327	508
Sc431	Sichuan	Renshou	F. graminearum s. str.	15ADON	POP1	FgPOP2		3009	10410	443
Sc433	Sichuan	Renshou	F. asiaticum	NIV	POP3	FaPOP2	√	3009	10410	443
Sc516	Sichuan	Shiqiao	F. asiaticum	NIV	POP3	FaPOP2		3117	10706	369
Sc520	Sichuan	Shiqiao	F. graminearum s. str.	15ADON	POP1	FgPOP2	√	3117	10706	369
Sc523	Sichuan	Shiqiao	F. asiaticum	NIV	POP3	FaPOP2		3117	10706	369
Sc458	Sichuan	Shiqiao	F. asiaticum	NIV	POP2	FaPOP1		3117	10706	369
Sc446	Sichuan	Shiti	F. asiaticum	15ADON	POP2	FaPOP1		3113	10709	268
Sc448	Sichuan	Shiti	F. asiaticum	NIV	POP3	FaPOP2		3113	10709	268
Sc803	Sichuan	Suining	F. asiaticum	NIV	POP2	FaPOP1	√	3050	105°29'	350
Sc808	Sichuan	Suining	F. graminearum s. str.	15ADON	POP1	FgMIX		2953	10508	383
Sc847	Sichuan	Tongji	F. asiaticum	NIV	POP3	FaPOP2		3104	10445	462
Sc865	Sichuan	Tongji	F. graminearum s. str.	15ADON	POP1	FgPOP2		3104	10445	462
Sc99	Sichuan	Tuqiang	F. asiaticum	NIV	POP3	FaPOP2		3120	10411	596
Sc110	Sichuan	Tuqiang	F. asiaticum	NIV	POP3	FaPOP2	√	3120	10411	596
Sc32	Sichuan	Wenfeng	F. asiaticum	NIV	POP3	FaPOP2	√	3122	10407	682
Sc116	Sichuan	Wenfeng	F. asiaticum	NIV	POP3	FaPOP2	√	3122	10407	682
Sc168	Sichuan	Xinghuo	F. asiaticum	3ADON	POP1	FaPOP2		3056	10504	446
Sc151	Sichuan	Xinghuo	F. asiaticum	3ADON	POP1	FaPOP2		3056	10504	446
Sc825	Sichuan	Xinglong	F. graminearum s. str.	15ADON	POP1	FgPOP2	√	3052	10435	485
Sc829	Sichuan	Xinglong	F. asiaticum	NIV	POP2	FaPOP1	√	3052	10435	485
Sc130	Sichuan	Xinhuo	F. asiaticum	NIV	POP2	FaPOP1	√	3056	10504	446
Sc146	Sichuan	Xinhuo	F. asiaticum	NIV	POP3	FaPOP2	√	3056	10504	446
Sc327	Sichuan	Yaan	F. asiaticum	NIV	POP3	FaPOP2		2958	10259	602
Sc334	Sichuan	Yaan	F. graminearum s. str.	15ADON	POP1	FgPOP2		2958	10259	602
Sc349	Sichuan	Yaan	F. asiaticum	NIV	POP3	FaPOP2	√	2958	10259	602
Sc350	Sichuan	Yaan	F. asiaticum	NIV	POP3	FaPOP2		2958	10259	602
Sc363	Sichuan	Yaan	F. asiaticum	NIV	POP3	FaPOP2		2958	10259	602
Sc379	Sichuan	Yaan	F. asiaticum	NIV	POP3	FaPOP2		2958	10259	602
Sc250	Sichuan	Yibin	F. graminearum s. str.	15ADON	POP1	FgPOP1		2841	10431	266
Sc255	Sichuan	Yibin	F. asiaticum	NIV	POP3	FaPOP2		2841	10431	266
Cq14	Chongqing	Tongnan	F. asiaticum	3ADON	MIX	FaMIX		3010	10549	269
Cq3	Chongqing	Tongnan	F. asiaticum	NIV	MIX	FaMIX		3010	10549	269
Cq18	Chongqing	Tongnan	F. asiaticum	3ADON	POP2	FaPOP1	√	3010	10549	269
Cq8	Chongqing	Tongnan	F. asiaticum	NIV	MIX	FaMIX		3010	10549	269
Cq19	Chongqing	Tongnan	F. asiaticum	NIV	POP2	FaPOP1	√	3010	10549	269
Cq10	Chongqing	Tongnan	F. asiaticum	NIV	POP3	FaPOP2	√	3010	10549	269
Cq13	Chongqing	Tongnan	F. asiaticum	3ADON	POP2	FaPOP1	√	3010	10549	269
Cq15	Chongqing	Tongnan	F. asiaticum	NIV	POP2	FaPOP1	√	3010	10549	269
Cq21	Chongqing	Tongnan	F. asiaticum	NIV	POP3	FaPOP2		3010	10549	269
Cq25	Chongqing	Tongnan	F. asiaticum	NIV	MIX	FaPOP2		3010	10549	269
Cq27	Chongqing	Tongnan	F. asiaticum	NIV	POP3	FaPOP2		3010	10549	269
Cq30	Chongqing	Tongnan	F. asiaticum	NIV	MIX	FaPOP2		3010	10549	269
Cq32	Chongqing	Tongnan	F. asiaticum	NIV	POP3	FaPOP2	√	3010	10549	269
Cq35	Chongqing	Tongnan	F. asiaticum	NIV	POP2	FaPOP1	√	3010	10549	269
Cq31	Chongqing	Tongnan	F. asiaticum	NIV	MIX	FaMIX		3010	10549	269
Cq41	Chongqing	Yongchuan	F. asiaticum	NIV	POP3	FaPOP2		29°21′	105°53′	320
Cq42	Chongqing	Yongchuan	F. asiaticum	NIV	POP3	FaPOP2		29°22′	105°54′	321
Hb247	Hubei	Anlu	F. asiaticum	3ADON	POP2	FaPOP1	√	3115	11341	59
Hb250	Hubei	Anlu	F. asiaticum	3ADON	POP2	FaPOP1	√	3115	11341	59
Hb562	Hubei	Beijiao	F. asiaticum	3ADON	MIX	FaPOP1		3143	11322	74
Hb90	Hubei	Gucheng	F. asiaticum	3ADON	POP2	FaPOP1		3215	11139	85
Hb101	Hubei	Gucheng	F. asiaticum	15ADON	POP2	FaPOP1		3215	11139	85
Hb122	Hubei	Gucheng	F. graminearum s. str.	15ADON	POP1	FgPOP2		3215	11139	85
Hb230	Hubei	Jiangbei	F. asiaticum	3ADON	POP2	FaPOP1		3010	11220	30
Hb233	Hubei	Jiangbei	F. asiaticum	3ADON	POP2	FaPOP1		3010	11220	30
Hb385	Hubei	Jingmen	F. asiaticum	3ADON	POP2	FaPOP1		3102	11211	93
Hb390	Hubei	Jingmen	F. asiaticum	3ADON	POP2	FaPOP1		3102	11211	93
Hb37	Hubei	Longwang	F. asiaticum	3ADON	POP2	FaPOP1		3212	11158	93
Hb43	Hubei	Longwang	F. graminearum s. str.	15ADON	POP1	FgPOP1		3212	11158	93
Hb500	Hubei	Macheng	F. asiaticum	3ADON	POP2	FaPOP1		3054	11217	66
Hb542	Hubei	Maheng	F. asiaticum	3ADON	POP3	FaPOP2		3054	11217	66
Hb501	Hubei	Pailou	F. asiaticum	3ADON	POP2	FaPOP1		3103	11216	66
Hb506	Hubei	Pailou	F. asiaticum	3ADON	POP2	FaPOP1		3103	11216	66
Hb507	Hubei	Pailou	F. asiaticum	3ADON	MIX	FaMIX		3103	11216	66
Hb441	Hubei	Penghe	F. asiaticum	3ADON	POP2	FaPOP2		3030	11234	30
Hb447	Hubei	Penghe	F. asiaticum	3ADON	POP2	FaPOP1		3030	11234	30
Hb443	Hubei	Penghe	F. asiaticum	3ADON	POP2	FaPOP1		3030	11234	30
Hb512	Hubei	Pengwangyuan	F. asiaticum	3ADON	POP3	FaPOP2		2951	11537	17
Hb886	Hubei	Pengwangyuan	F. asiaticum	3ADON	POP3	FaPOP2		2951	11537	17
Hb452	Hubei	Pengwangyuan	F. asiaticum	NIV	POP2	FaPOP1	√	2951	11537	17
Hb461	Hubei	Pengwangyuan	F. asiaticum	3ADON	POP2	FaPOP1		2951	11537	17
Hb476	Hubei	Pengwangyuan	F. asiaticum	3ADON	POP2	FaPOP1		2951	11537	17
Hb433	Hubei	Shayang	F. asiaticum	3ADON	POP2	FaPOP1		3042	11235	34
Hb437	Hubei	Shayang	F. asiaticum	3ADON	POP2	FaPOP1		3042	11235	34
Hb193	Hubei	Suizhou	F. asiaticum	3ADON	POP2	FaPOP1		3141	11322	71
Hb200	Hubei	Suizhou	F. asiaticum	3ADON	POP2	FaPOP1		3141	11322	71
Hb654	Hubei	Wuhan	F. asiaticum	3ADON	POP3	FaPOP2		3020	11423	49
Hb537	Hubei	Wuhan	F. asiaticum	3ADON	POP2	FaPOP1		3020	11423	49
Hb462	Hubei	Xiamayuan	F. asiaticum	3ADON	POP2	FaPOP1		2952	11936	16
Hb466	Hubei	Xiamayuan	F. asiaticum	NIV	POP3	FaPOP2	√	2952	11936	16
Hb472	Hubei	Xiamayuan	F. asiaticum	3ADON	POP2	FaPOP1		2952	11936	16
Hb487	Hubei	Xiamayuan	F. asiaticum	3ADON	POP2	FaPOP1		2952	11936	16
Hb474	Hubei	Xiamayuan	F. asiaticum	3ADON	POP2	FaPOP1		2952	11936	16
Hb307	Hubei	Xiaogan	F. asiaticum	3ADON	POP2	FaPOP1		3055	11355	28
Hb312	Hubei	Xiaogan	F. asiaticum	3ADON	MIX	FaPOP1		3055	11355	28
Hb309	Hubei	Xiaogan	F. asiaticum	3ADON	POP2	FaPOP1		3055	11355	28
Hb582	Hubei	Xinjie	F. asiaticum	3ADON	POP2	FaPOP1	√	3148	11313	95
Hb584	Hubei	Xinjie	F. asiaticum	3ADON	POP2	FaPOP1		3148	11313	95
Hb590	Hubei	Xinjie	F. asiaticum	3ADON	POP2	FaPOP1	√	3148	11313	95
Hb183	Hubei	Yicheng	F. asiaticum	3ADON	POP2	FaPOP1		3143	11215	59
Hb185	Hubei	Yicheng	F. asiaticum	3ADON	POP2	FaPOP1		3143	11215	59
Hb1	Hubei	Zaoyang	F. asiaticum	15ADON	MIX	FaMIX		3207	11246	133
Hb9	Hubei	Zaoyang	F. asiaticum	3ADON	POP2	FaPOP1		3207	11246	133
Hb14	Hubei	Zaoyang	F. asiaticum	3ADON	POP2	FaPOP1		3207	11246	133
Hb362	Hubei	Zhongxiang	F. graminearum s. str.	15ADON	POP1	FgPOP2	√	3110	11235	44
Hb364	Hubei	Zhongxiang	F. asiaticum	NIV	MIX	FaMIX		3110	11235	44
Hb367	Hubei	Zhongxiang	F. asiaticum	3ADON	POP2	FaPOP1		3110	11235	44
Ah26	Anhui	Chaohu	F. asiaticum	3ADON	MIX	FaPOP1		3137	11752	20
Ah19	Anhui	Changfeng	F. asiaticum	3ADON	POP2	FaPOP1		3228	11711	25
Ah27	Anhui	Fanchang	F. asiaticum	3ADON	POP2	FaPOP1		3104	11812	64
Ah28	Anhui	Fanchang	F. asiaticum	3ADON	POP2	FaPOP1		3104	11812	64
Ah29	Anhui	Fengtai	F. asiaticum	3ADON	POP2	FaPOP1		3242	11641	38
Ah23	Anhui	Fengyang	F. asiaticum	3ADON	POP2	FaPOP1		3251	11734	26
Ah13	Anhui	Huainan	F. asiaticum	3ADON	POP2	FaPOP1	√	3237	11659	28
Ah14	Anhui	Huainan	F. asiaticum	3ADON	POP2	FaPOP1		3237	11659	28
Ah32	Anhui	Huoqiu	F. asiaticum	3ADON	POP2	FaPOP1		3221	11617	26
Ah11a	Anhui	Liuan	F. asiaticum	3ADON	POP2	FaPOP1		3144	11630	47
Ah10	Anhui	Liuan	F. asiaticum	3ADON	POP2	FaPOP1		3144	11630	47
Ah11	Anhui	Liuan	F. asiaticum	3ADON	POP2	FaPOP1	√	3144	11630	47
Ah20	Anhui	Liuan	F. asiaticum	3ADON	POP2	FaPOP1		3144	11630	47
Ah33	Anhui	Maoji	F. asiaticum	3ADON	POP2	FaPOP1		3238	11635	20
Ah293	Anhui	Mengcheng	F. asiaticum	NIV	POP3	FaPOP2	√	3309	11643	25
Ah18	Anhui	Mengcheng	F. asiaticum	3ADON	POP2	FaPOP1		3309	11643	25
Ah1	Anhui	Ningguo	F. asiaticum	3ADON	POP2	FaPOP1	√	3206	11835	166
Ah3	Anhui	Ningguo	F. asiaticum	3ADON	POP2	FaPOP1		3206	11835	166
Ah22	Anhui	Qianshan	F. asiaticum	3ADON	POP2	FaPOP1		3038	11633	29
Ah24	Anhui	Suxuan	F. asiaticum	3ADON	POP2	FaPOP1		3326	11706	24
Ah25	Anhui	Suxuan	F. asiaticum	3ADON	POP2	FaPOP1		3326	11706	24
Ah15	Anhui	Suzhou	F. graminearum s. str.	15ADON	MIX	FgPOP2		3338	11659	28
Ah16	Anhui	Suzhou	F. graminearum s. str.	15ADON	POP1	FgPOP2		3338	11659	28
Ah7	Anhui	Wuhu	F. asiaticum	3ADON	POP2	FaPOP1		3120	11823	11
Ah8	Anhui	Wuhu	F. asiaticum	3ADON	POP2	FaPOP1	√	3120	11823	11
Ah17	Anhui	Wuhu	F. asiaticum	3ADON	POP2	FaPOP1		3120	11823	11
Ah4	Anhui	Yicheng	F. asiaticum	3ADON	POP2	FaPOP1		2429	10839	251
Ah5	Anhui	Yicheng	F. asiaticum	NIV	POP2	FaPOP1	√	2429	10839	251
Ah6	Anhui	Yicheng	F. asiaticum	NIV	POP2	FaPOP1	√	2429	10839	251
Ah6a	Anhui	Yicheng	F. asiaticum	NIV	POP2	FaPOP1	√	2429	10839	251
Ah30	Anhui	Yingshang	F. asiaticum	3ADON	POP2	FaPOP1		3236	11216	26
Ah31	Anhui	Yingshang	F. asiaticum	3ADON	POP2	FaPOP1		3236	11216	26
Js302	Jiangsu	Baitu	F. asiaticum	3ADON	POP2	FaPOP1		3158	11921	12
Js319	Jiangsu	Baitu	F. asiaticum	3ADON	POP2	FaPOP1	√	3158	11921	12
Js743	Jiangsu	Jinhu	F. asiaticum	3ADON	POP2	FaPOP1		3327	11949	1
Js747	Jiangsu	Jinhu	F. asiaticum	3ADON	POP2	FaPOP1		3327	11949	1
Js650	Jiangsu	Chenyang	F. asiaticum	3ADON	POP2	FaPOP1		3346	12015	1
Js654	Jiangsu	Chenyang	F. asiaticum	3ADON	MIX	FaPOP1		3346	12015	1
Js219	Jiangsu	Chetou	F. asiaticum	3ADON	POP2	FaPOP1		3316	11931	2
Js223	Jiangsu	Chetou	F. asiaticum	3ADON	POP2	FaPOP1		3316	11931	2
Js687	Jiangsu	Dafeng	F. asiaticum	3ADON	POP2	FaPOP1		3311	12027	1
Js691	Jiangsu	Dafeng	F. asiaticum	3ADON	POP2	FaPOP1		3311	12027	1
Js332	Jiangsu	Danyang	F. asiaticum	3ADON	POP2	FaPOP1	√	3159	11934	11
Js355	Jiangsu	Danyang	F. asiaticum	3ADON	POP2	FaPOP1		3159	11934	11
Js225	Jiangsu	Daqiao	F. asiaticum	3ADON	POP2	FaPOP1		3222	11943	6
Js228	Jiangsu	Daqiao	F. asiaticum	3ADON	POP2	FaPOP1		3222	11943	6
Js562	Jiangsu	Dazhuang	F. asiaticum	3ADON	POP2	FaPOP1	√	3355	11824	16
Js815	Jiangsu	Dongtai	F. asiaticum	3ADON	MIX	FaMIX		3251	12019	2
Js819	Jiangsu	Dongtai	F. asiaticum	3ADON	MIX	FaPOP1		3251	12019	2
Js171	Jiangsu	Gaogang	F. asiaticum	3ADON	POP2	FaPOP1		3219	11952	7
Js194	Jiangsu	Gaogang	F. asiaticum	3ADON	POP2	FaPOP1		3219	11952	7
Js244	Jiangsu	Gaoyou	F. asiaticum	3ADON	POP2	FaPOP1		3246	11927	3
Js250	Jiangsu	Gaoyou	F. asiaticum	3ADON	POP2	FaPOP1		3246	11927	3
Js764	Jiangsu	Gaoyou2	F. asiaticum	NIV	MIX	FaMIX		3246	11927	4
Js782	Jiangsu	Gaoyou2	F. asiaticum	3ADON	POP2	FaPOP1		3246	11927	4
Js790	Jiangsu	Gaoyou2	F. asiaticum	3ADON	MIX	FaMIX		3246	11927	4
Js804	Jiangsu	Gaoyou2	F. asiaticum	NIV	POP3	FaPOP2		3246	11927	4
Js398	Jiangsu	Guomeng	F. asiaticum	3ADON	POP2	FaPOP1		3346	12014	3
Js416	Jiangsu	Guomeng	F. asiaticum	3ADON	POP2	FaPOP1		3346	12014	3
Js67	Jiangsu	Haian	F. asiaticum	3ADON	POP2	FaPOP1		3231	12023	5
Js70	Jiangsu	Haian	F. asiaticum	3ADON	POP2	FaPOP1		3231	12023	5
Js429	Jiangsu	Hongdu	F. asiaticum	3ADON	POP2	FaPOP1		3347	12017	0
Js438	Jiangsu	Hongdu	F. asiaticum	3ADON	POP2	FaPOP1		3347	12017	0
Js28	Jiangsu	Jiangyin	F. asiaticum	3ADON	POP2	FaPOP1		3153	12011	6
Js33	Jiangsu	Jiangyin	F. asiaticum	3ADON	POP2	FaPOP1		3153	12011	6
Js739	Jiangsu	Jianhu	F. asiaticum	3ADON	POP3	FaPOP2		3327	11947	1
Js741	Jiangsu	Jianhu	F. asiaticum	NIV	POP3	FaPOP2	√	3327	11947	1
Js104	Jiangsu	Jingjiang	F. asiaticum	NIV	MIX	FaMIX		3201	12016	4
Js118	Jiangsu	Jingjiang	F. asiaticum	NIV	MIX	FaPOP1		3201	12016	4
Js253	Jiangsu	Jurong	F. asiaticum	3ADON	POP2	FaPOP1		3156	11910	16
Js257	Jiangsu	Jurong	F. asiaticum	3ADON	POP2	FaPOP1		3156	11910	16
Js504	Jiangsu	Laian	F. graminearum s. str.	15ADON	POP1	FgPOP2		3341	11847	14
Js522	Jiangsu	Laian	F. asiaticum	3ADON	POP2	FaPOP1		3341	11847	14
Js807	Jiangsu	Nanjing	F. asiaticum	3ADON	MIX	FaMIX		3203	11847	28
Js384	Jiangsu	Nanmen	F. asiaticum	NIV	POP2	FaPOP1	√	3329	11908	6
Js393	Jiangsu	Nanmen	F. asiaticum	3ADON	MIX	FaPOP1		3329	11908	6
Js621	Jiangsu	Nantong	F. asiaticum	3ADON	POP2	FaPOP1		3203	12058	4
Js645	Jiangsu	Nantong	F. asiaticum	3ADON	POP2	FaPOP1		3203	12058	4
Js826	Jiangsu	Pukou	F. asiaticum	NIV	POP2	FaPOP1	√	3203	11837	11
Js831	Jiangsu	Pukou	F. asiaticum	3ADON	POP2	FaPOP1		3203	11837	11
Js35	Jiangsu	Rugao	F. asiaticum	3ADON	POP2	FaPOP1		3217	12021	3
Js39	Jiangsu	Rugao	F. asiaticum	3ADON	POP2	FaPOP1		3217	12021	3
Js479	Jiangsu	Shengli	F. asiaticum	3ADON	POP2	FaPOP1		3326	11946	0
Js491	Jiangsu	Shengli	F. asiaticum	3ADON	POP2	FaPOP1		3326	11946	0
Js234	Jiangsu	Sima	F. asiaticum	NIV	POP2	FaPOP1	√	3220	11946	6
Js242	Jiangsu	Sima	F. asiaticum	3ADON	POP2	FaPOP1		3220	11946	6
Js160	Jiangsu	Suchen	F. asiaticum	3ADON	POP2	FaPOP1		3230	12001	3
Js166	Jiangsu	Suchen	F. asiaticum	3ADON	POP2	FaPOP1		3230	12001	3
Js599	Jiangsu	Suining	F. asiaticum	3ADON	POP2	FaPOP1		3354	11756	22
Js601	Jiangsu	Suining	F. graminearum s. str.	15ADON	POP1	FgMIX		3354	11756	22
Js567	Jiangsu	Suqian	F. asiaticum	3ADON	MIX	FaMIX		3357	11816	25
Js574	Jiangsu	Suqian	F. asiaticum	3ADON	POP2	FaPOP1		3357	11816	25
Js545	Jiangsu	Suyu	F. asiaticum	3ADON	POP2	FaPOP1	√	3352	11833	15
Js564	Jiangsu	Suyu	F. asiaticum	NIV	MIX	FaMIX		3352	11833	15
Js74	Jiangsu	Taixing	F. asiaticum	3ADON	POP2	FaPOP1		3214	12013	8
Js81	Jiangsu	Taixing	F. asiaticum	3ADON	POP2	FaPOP1		3214	12013	8
Js1	Jiangsu	Tangshan	F. graminearum s. str.	15ADON	POP1	FgPOP2		3203	11856	60
Js20	Jiangsu	Tangshan	F. asiaticum	3ADON	MIX	FaPOP1		3203	11856	60
Js667	Jiangsu	Tongyang	F. asiaticum	3ADON	POP2	FaPOP1		3351	12008	1
Js679	Jiangsu	Tongyang	F. asiaticum	3ADON	POP2	FaPOP1		3351	12008	1
Js363	Jiangsu	Wangying	F. asiaticum	3ADON	POP2	FaPOP1		3337	11901	12
Js371	Jiangsu	Wangying	F. asiaticum	3ADON	POP2	FaPOP1		3337	11901	12
Js197	Jiangsu	Wangzhigang	F. asiaticum	3ADON	POP2	FaPOP1		3314	11923	1
Js205	Jiangsu	Wangzhigang	F. asiaticum	3ADON	POP2	FaPOP1		3314	11923	1
Js605	Jiangsu	Xuzhou	F. asiaticum	3ADON	POP2	FaPOP1		3415	11711	44
Js609	Jiangsu	Xuzhou	F. asiaticum	3ADON	POP2	FaPOP1		3415	11711	44
Js615	Jiangsu	Xuzhou2	F. graminearum s. str.	15ADON	POP1	FgPOP2	√	3415	11712	46
Js448	Jiangsu	Yanhe	F. asiaticum	3ADON	POP2	FaPOP1		3322	11946	2
Js470	Jiangsu	Yanhe	F. asiaticum	3ADON	MIX	FaMIX		3322	11946	2
Js708	Jiangsu	Yeding	F. asiaticum	3ADON	POP2	FaPOP1		3318	12009	0
Js711	Jiangsu	Yeding	F. asiaticum	3ADON	POP2	FaPOP1		3318	12009	0
Js724	Jiangsu	Yeding	F. asiaticum	NIV	POP3	FaPOP2	√	3318	12009	0
Js730	Jiangsu	Yeding	F. asiaticum	3ADON	POP2	FaPOP1		3318	12009	0
Js133	Jiangsu	Zhangdian	F. asiaticum	3ADON	POP2	FaPOP1		3224	12003	7
Js143	Jiangsu	Zhangdian	F. asiaticum	3ADON	POP2	FaPOP1		3224	12003	7
Js534	Jiangsu	Zhongxing	F. asiaticum	3ADON	POP2	FaPOP1		3342	11841	15
Js537	Jiangsu	Zhongxing	F. asiaticum	NIV	POP2	FaPOP1	√	3342	11841	15
Js579	Jiangsu	Zhouzhuang	F. graminearum s. str.	15ADON	POP1	FgMIX	√	3357	11755	23
Js590	Jiangsu	Zhouzhuang	F. asiaticum	3ADON	POP2	FaPOP1		3357	11755	23
Zj2	Zhejiang	Jiaxing	F. asiaticum	3ADON	POP2	FaPOP1		3100	11954	7
Zj3	Zhejiang	Jiaxing	F. asiaticum	15ADON	POP2	FaPOP1		3100	11954	7
Zj5	Zhejiang	Jiaxing	F. asiaticum	3ADON	POP2	FaPOP1		3100	11954	7
Zj8	Zhejiang	Jiaxing	F. asiaticum	NIV	POP2	FaPOP1	√	3100	11954	7
Zj317	Zhejiang	Lianshi	F. asiaticum	3ADON	POP2	FaPOP1		3043	12024	5
Zj318	Zhejiang	Lianshi	F. asiaticum	NIV	POP2	FaPOP1	√	3043	12024	5
Zj321	Zhejiang	Lianshi	F. asiaticum	3ADON	POP2	FaPOP1	√	3043	12024	5
Zj322	Zhejiang	Lianshi	F. asiaticum	3ADON	POP2	FaPOP1		3043	12024	5
Zj272	Zhejiang	Nanhu	F. asiaticum	3ADON	POP2	FaPOP1		3043	12051	7
Zj273	Zhejiang	Nanhu	F. graminearum s. str.	15ADON	POP2	FgPOP1		3043	12051	7
Zj277	Zhejiang	Nanhu	F. graminearum s. str.	15ADON	POP2	FgPOP1		3043	12051	7
Zj284	Zhejiang	Nanhu	F. graminearum s. str.	15ADON	POP2	FgPOP1		3043	12051	7
Zj343	Zhejiang	Nanxu	F. asiaticum	3ADON	POP2	FaPOP1		3052	12025	9
Zj346	Zhejiang	Nanxu	F. asiaticum	3ADON	POP2	FaPOP1		3052	12025	9
Zj347	Zhejiang	Nanxu	F. asiaticum	3ADON	POP2	FaPOP1	√	3052	12025	9
Zj352	Zhejiang	Nanxu	F. asiaticum	3ADON	MIX	FaMIX		3052	12025	9
Zj290	Zhejiang	Ningbo	F. graminearum s. str.	15ADON	POP3	FgPOP1		2928	12140	14
Zj294	Zhejiang	Ningbo	F. asiaticum	3ADON	POP3	FaPOP2		2928	12140	14
Zj297	Zhejiang	Ningbo	F. asiaticum	3ADON	POP3	FaPOP2		2928	12140	14
Zj21	Zhejiang	Ningbo	F. asiaticum	3ADON	MIX	FaMIX		2928	12140	14
Zj370	Zhejiang	Shaoxing	F. asiaticum	NIV	POP3	FaPOP2	√	2942	12014	25
Zj374	Zhejiang	Shaoxing	F. asiaticum	NIV	POP3	FaPOP2	√	2942	12014	25
Zj404	Zhejiang	Shaoxing	F. asiaticum	NIV	POP3	FaPOP2		2942	12014	25
Zj407	Zhejiang	Shaoxing	F. asiaticum	3ADON	POP2	FaPOP1		2942	12014	25
Zj73	Zhejiang	Tonglu	F. asiaticum	NIV	MIX	FaMIX		2947	11941	212
Zj77	Zhejiang	Tonglu	F. asiaticum	NIV	POP3	FaPOP2		2947	11941	212
Zj98	Zhejiang	Tonglu	F. asiaticum	3ADON	POP2	FaPOP1		2947	11941	212
Zj116	Zhejiang	Xiaoshan	F. asiaticum	NIV	POP3	FaPOP2		3010	12015	11
Zj165	Zhejiang	Xiaoshan	F. asiaticum	3ADON	MIX	FaPOP1		3010	12015	11
Zj255	Zhejiang	Xiaoshan	F. asiaticum	NIV	POP2	FaPOP1		3010	12015	11
Sx22	Shanxi	Linfen	F. culmorum	3ADON				3605	11131	457
Qh1	Qinghai	Lean	F. cerealis	NIV				3626	10234	1898
Qh2	Qinghai	Lean	F. cerealis	NIV				3626	10234	1898
Qh3	Qinghai	Lean	F. cerealis	NIV				3626	10234	1898
Qh4	Qinghai	Lean	F. cerealis	NIV				3626	10234	1898
Yn1	Yunnan	Zhaotong	F. cerealis	NIV				2719	10316	2070
Yn4	Yunnan	Zhaotong	F. meridionale	NIV				2719	10316	2070
Yn51	Yunnan	Zhaotong	F. equiseti					2719	10316	2070
Yn12	Yunnan	Zhaotong	F. cerealis	NIV				2719	10316	2070
Yn2	Yunnan	Zhaotong	F. cerealis	NIV				2719	10316	2070
Yn52	Yunnan	Zhaotong	F. cerealis	NIV				2719	10316	2070
Yn53	Yunnan	Zhaotong	F. cerealis	NIV				2719	10316	2070
Yn54	Yunnan	Zhaotong	F. cerealis	NIV				2719	10316	2070
Sc359	Sichuan	Yaan	F. meridionale	NIV				2958	10259	602
Sc619	Sichuan	Pengan	F. avenaceum					3059	10617	336
Cq1	Chongqing	Tongnan	F. avenaceum					3010	10549	269
Cq4	Chongqing	Tongnan	F. avenaceum					3010	10549	269
Cq10	Chongqing	Tongnan	F. avenaceum					3010	10549	269
Js788	Jiangsu	Gaoyou2	F. proliferatum					3246	11927	4
Js808	Jiangsu	Nanjing	F. proliferatum					3203	11847	28
Ln2	Liaoning	Shenyang	F. equiseti					4149	12334	68
Ln4	Liaoning	Shenyang	F. equiseti					4149	12334	68
Ln6	Liaoning	Shenyang	F. equiseti					4149	12334	68
Ln7	Liaoning	Shenyang	F. equiseti					4149	12334	68
Ln11	Liaoning	Shenyang	F. equiseti					4149	12334	68
